# Supplementary material for: The application of deep learning in early enamel demineralization detection
Source: PeerJ. 2025 Jan 2;13:e18593. doi: 10.7717/peerj.18593 (PMC11700490; doi:10.7717/peerj.18593)
Supplement: Supplemental Information 5 [file peerj-13-18593-s005.zip]

Archive with 89 entries (82 files):
- __pycache__/
- __pycache__/draw_box_utils.cpython-38.pyc
- __pycache__/draw_box_utils.cpython-39.pyc
- __pycache__/draw_box_utils_black.cpython-38.pyc
- __pycache__/draw_box_utils_sam.cpython-38.pyc
- __pycache__/draw_box_utils_withoutSam.cpython-38.pyc
- __pycache__/draw_box_utils_withoutSam.cpython-39.pyc
- __pycache__/draw_box_utils_withoutSamBlack.cpython-38.pyc
- __pycache__/my_dataset_coco.cpython-38.pyc
- __pycache__/my_dataset_coco.cpython-39.pyc
- __pycache__/my_dataset_voc.cpython-38.pyc
- __pycache__/my_dataset_voc.cpython-39.pyc
- __pycache__/plot_curve.cpython-38.pyc
- __pycache__/plot_curve.cpython-39.pyc
- __pycache__/transforms.cpython-38.pyc
- __pycache__/transforms.cpython-39.pyc
- backbone/
- backbone/__init__.py
- backbone/__pycache__/
- backbone/__pycache__/__init__.cpython-38.pyc
- backbone/__pycache__/__init__.cpython-39.pyc
- backbone/__pycache__/feature_pyramid_network.cpython-38.pyc
- backbone/__pycache__/feature_pyramid_network.cpython-39.pyc
- backbone/__pycache__/resnet50_fpn_model.cpython-38.pyc
- backbone/__pycache__/resnet50_fpn_model.cpython-39.pyc
- backbone/feature_pyramid_network.py
- backbone/resnet50_fpn_model.py
- coco91_indices_ins.json
- draw_box_utils.py
- my_dataset_coco.py
- my_dataset_voc.py
- network_files/
- network_files/__init__.py
- network_files/__pycache__/
- network_files/__pycache__/__init__.cpython-38.pyc
- network_files/__pycache__/__init__.cpython-39.pyc
- network_files/__pycache__/boxes.cpython-38.pyc
- network_files/__pycache__/boxes.cpython-39.pyc
- network_files/__pycache__/det_utils.cpython-38.pyc
- network_files/__pycache__/det_utils.cpython-39.pyc
- network_files/__pycache__/faster_rcnn_framework.cpython-38.pyc
- network_files/__pycache__/faster_rcnn_framework.cpython-39.pyc
- network_files/__pycache__/image_list.cpython-38.pyc
- network_files/__pycache__/image_list.cpython-39.pyc
- network_files/__pycache__/mask_rcnn.cpython-38.pyc
- network_files/__pycache__/mask_rcnn.cpython-39.pyc
- network_files/__pycache__/roi_head.cpython-38.pyc
- network_files/__pycache__/roi_head.cpython-39.pyc
- network_files/__pycache__/rpn_function.cpython-38.pyc
- network_files/__pycache__/rpn_function.cpython-39.pyc
- network_files/__pycache__/transform.cpython-38.pyc
- network_files/__pycache__/transform.cpython-39.pyc
- network_files/boxes.py
- network_files/det_utils.py
- network_files/faster_rcnn_framework.py
- network_files/image_list.py
- network_files/mask_rcnn.py
- network_files/roi_head.py
- network_files/rpn_function.py
- network_files/transform.py
- plot_curve.py
- predict.py
- README.md
- requirements.txt
- train.py
- train_convnext.py
- train_multi_GPU.py
- train_utils/
- train_utils/__init__.py
- train_utils/__pycache__/
- train_utils/__pycache__/__init__.cpython-38.pyc
- train_utils/__pycache__/__init__.cpython-39.pyc
- train_utils/__pycache__/coco_eval.cpython-38.pyc
- train_utils/__pycache__/coco_eval.cpython-39.pyc
- train_utils/__pycache__/coco_utils.cpython-38.pyc
- train_utils/__pycache__/coco_utils.cpython-39.pyc
- train_utils/__pycache__/distributed_utils.cpython-38.pyc
- train_utils/__pycache__/distributed_utils.cpython-39.pyc
- train_utils/__pycache__/group_by_aspect_ratio.cpython-38.pyc
- train_utils/__pycache__/group_by_aspect_ratio.cpython-39.pyc
- train_utils/__pycache__/train_eval_utils.cpython-38.pyc
- train_utils/__pycache__/train_eval_utils.cpython-39.pyc
- train_utils/coco_eval.py
- train_utils/coco_utils.py
- train_utils/distributed_utils.py
- train_utils/group_by_aspect_ratio.py
- train_utils/train_eval_utils.py
- transforms.py
- validation.py
