# Supplementary material for: The application of deep learning in early enamel demineralization detection
Source: PeerJ. 2025 Jan 2;13:e18593. doi: 10.7717/peerj.18593 (PMC11700490; doi:10.7717/peerj.18593)
Supplement: Supplemental Information 5 [file peerj-13-18593-s005.zip › my_dataset_coco.py]

import os
import json

import torch
from PIL import Image
import torch.utils.data as data
from pycocotools.coco import COCO
from train_utils import coco_remove_images_without_annotations, convert_coco_poly_mask


class CocoDetection(data.Dataset):
    """`MS Coco Detection <https://cocodataset.org/>`_ Dataset.

    Args:
        root (string): Root directory where images are downloaded to.
        dataset (string): train or val.
        transforms (callable, optional): A function/transform that takes input sample and its target as entry
            and returns a transformed version.
    """

    def __init__(self, root, dataset="train", transforms=None, years="2022"):
        super(CocoDetection, self).__init__()
        assert dataset in ["train", "val"], 'dataset must be in ["train", "val"]'
        anno_file = f"instances_{dataset}{years}.json"
        assert os.path.exists(root), "file '{}' does not exist.".format(root)
        self.img_root = os.path.join(root, f"{dataset}{years}")
        assert os.path.exists(self.img_root), "path '{}' does not exist.".format(self.img_root)
        self.anno_path = os.path.join(root, "annotations", anno_file)
        assert os.path.exists(self.anno_path), "file '{}' does not exist.".format(self.anno_path)

        self.mode = dataset
        self.transforms = transforms
        # 实例化
        self.coco = COCO(self.anno_path)

        # 获取coco数据索引与类别名称的关系
        # 注意在object80中的索引并不是连续的，虽然只有80个类别，但索引还是按照stuff91来排序的
        # {0: '_background_', 1: 'w', 2: 'teeth'}
        data_classes = dict([(v["id"], v["name"]) for k, v in self.coco.cats.items()])
        max_index = max(data_classes.keys())  # 90
        # 将缺失的类别名称设置成N/A,自己构建的就不用管，和data_classes不同的是去掉了第一个_background_
        coco_classes = {}
        for k in range(1, max_index + 1):
            if k in data_classes:
                coco_classes[k] = data_classes[k]
            else:
                coco_classes[k] = "N/A"

        if dataset == "train":
            json_str = json.dumps(coco_classes, indent=4)
            with open("coco91_indices.json", "w") as f:
                f.write(json_str)

        self.coco_classes = coco_classes
        # 下面也不用管
        ids = list(sorted(self.coco.imgs.keys()))
        if dataset == "train":
            # 移除没有目标，或者目标面积非常小的数据
            valid_ids = coco_remove_images_without_annotations(self.coco, ids)
            self.ids = valid_ids
        else:
            self.ids = ids

    def parse_targets(self,
                      img_id: int,
                      coco_targets: list,
                      w: int = None,
                      h: int = None):
        assert w > 0
        assert h > 0

        # 只筛选出单个对象的情况
        anno = [obj for obj in coco_targets if obj['iscrowd'] == 0]

        boxes = [obj["bbox"] for obj in anno]

        # guard against no boxes via resizing
        boxes = torch.as_tensor(boxes, dtype=torch.float32).reshape(-1, 4)
        # [xmin, ymin, w, h] -> [xmin, ymin, xmax, ymax]
        boxes[:, 2:] += boxes[:, :2]
        # 进行裁剪
        boxes[:, 0::2].clamp_(min=0, max=w)
        boxes[:, 1::2].clamp_(min=0, max=h)

        classes = [obj["category_id"] for obj in anno]
        classes = torch.tensor(classes, dtype=torch.int64)

        area = torch.tensor([obj["area"] for obj in anno])
        iscrowd = torch.tensor([obj["iscrowd"] for obj in anno])

        segmentations = [obj["segmentation"] for obj in anno]
        # 就是通过调用这个函数生成mask
        masks = convert_coco_poly_mask(segmentations, h, w)

        # 筛选出合法的目标，即x_max>x_min且y_max>y_min
        keep = (boxes[:, 3] > boxes[:, 1]) & (boxes[:, 2] > boxes[:, 0])
        boxes = boxes[keep]
        classes = classes[keep]
        masks = masks[keep]
        area = area[keep]
        iscrowd = iscrowd[keep]

        target = {}
        target["boxes"] = boxes
        target["labels"] = classes
        target["masks"] = masks
        target["image_id"] = torch.tensor([img_id])

        # for conversion to coco api
        target["area"] = area
        target["iscrowd"] = iscrowd

        return target

    def __getitem__(self, index):
        """
        Args:
            index (int): Index

        Returns:
            tuple: Tuple (image, target). target is the object returned by ``coco.loadAnns``.
        """
        coco = self.coco
        # 根据索引获取图片id,根据图片id可以获得该图片的annotation_id,然后coco_target是加载该图片标注信息的id
        img_id = self.ids[index]
        ann_ids = coco.getAnnIds(imgIds=img_id)
        coco_target = coco.loadAnns(ann_ids)

        path = coco.loadImgs(img_id)[0]['file_name']
        img = Image.open(os.path.join(self.img_root, path)).convert('RGB')

        w, h = img.size
        target = self.parse_targets(img_id, coco_target, w, h)
        if self.transforms is not None:
            img, target = self.transforms(img, target)

        return img, target

    def __len__(self):
        return len(self.ids)

    def get_height_and_width(self, index):
        coco = self.coco
        img_id = self.ids[index]

        img_info = coco.loadImgs(img_id)[0]
        w = img_info["width"]
        h = img_info["height"]
        return h, w

    @staticmethod
    def collate_fn(batch):
        return tuple(zip(*batch))

import matplotlib.pyplot as plt
import torchvision.transforms as ts
import random
from draw_box_utils import draw_objs
import numpy as np
if __name__ == '__main__':
    # read class_indict
    category_index = {}
    try:
        json_file = open('/home/jiajun/jiajun_data/deep-learning-for-image-processing/pytorch_object_detection/mask_rcnn/coco91_indices.json', 'r')
        class_dict = json.load(json_file)
        category_index = {str(k): str(v) for k, v in class_dict.items()}
    except Exception as e:
        print(e)
        exit(-1)

    train = CocoDetection("/home/jiajun/jiajun_data/deep-learning-for-image-processing/pytorch_object_detection/mask_rcnn/datasets/data_coco", dataset="train")

    img, target = train[5]
    # img = ts.ToPILImage()(img)
    plot_img = draw_objs(img,
                             target["boxes"].numpy(),
                             target["labels"].numpy(),
                             np.ones(target["labels"].shape[0]),
                             category_index=category_index,
                             box_thresh=0.5,
                             line_thickness=3,
                             font='arial.ttf',
                             font_size=20)
    plt.imshow(plot_img)
    plt.show()
    plot_img.save("1.jpg")
