# Supplementary material for: The application of deep learning in early enamel demineralization detection
Source: PeerJ. 2025 Jan 2;13:e18593. doi: 10.7717/peerj.18593 (PMC11700490; doi:10.7717/peerj.18593)
Supplement: Supplemental Information 5 [file peerj-13-18593-s005.zip › network_files/__init__.py]

from .faster_rcnn_framework import FasterRCNN, FastRCNNPredictor
from .rpn_function import AnchorsGenerator
from .mask_rcnn import MaskRCNN
