# Supplementary material for: The application of deep learning in early enamel demineralization detection
Source: PeerJ. 2025 Jan 2;13:e18593. doi: 10.7717/peerj.18593 (PMC11700490; doi:10.7717/peerj.18593)
Supplement: Supplemental Information 5 [file peerj-13-18593-s005.zip › network_files/faster_rcnn_framework.py]

import warnings
from collections import OrderedDict
from typing import Tuple, List, Dict, Optional, Union

import torch
from torch import nn, Tensor
import torch.nn.functional as F
from torchvision.ops import MultiScaleRoIAlign

from .roi_head import RoIHeads
from .transform import GeneralizedRCNNTransform
from .rpn_function import AnchorsGenerator, RPNHead, RegionProposalNetwork


class FasterRCNNBase(nn.Module):
    """
    Main class for Generalized R-CNN.

    Arguments:
        backbone (nn.Module):
        rpn (nn.Module):
        roi_heads (nn.Module): takes the features + the proposals from the RPN and computes
            detections / masks from it.
        transform (nn.Module): performs the data transformation from the inputs to feed into
            the model
    """

    def __init__(self, backbone, rpn, roi_heads, transform):
        super(FasterRCNNBase, self).__init__()
        self.transform = transform
        self.backbone = backbone
        self.rpn = rpn
        self.roi_heads = roi_heads
        # used only on torchscript mode
        self._has_warned = False

    @torch.jit.unused
    def eager_outputs(self, losses, detections):
        # type: (Dict[str, Tensor], List[Dict[str, Tensor]]) -> Union[Dict[str, Tensor], List[Dict[str, Tensor]]]
        if self.training:
            return losses

        return detections

    def forward(self, images, targets=None):
        # type: (List[Tensor], Optional[List[Dict[str, Tensor]]]) -> Tuple[Dict[str, Tensor], List[Dict[str, Tensor]]]
        # 在这里images的大小都不一样，之后会进行打包
        """
        Arguments:
            images (list[Tensor]): images to be processed
            targets (list[Dict[Tensor]]): ground-truth boxes present in the image (optional)

        Returns:
            result (list[BoxList] or dict[Tensor]): the output from the model.
                During training, it returns a dict[Tensor] which contains the losses.
                During testing, it returns list[BoxList] contains additional fields
                like `scores`, `labels` and `mask` (for Mask R-CNN models).

        """
        if self.training and targets is None:
            raise ValueError("In training mode, targets should be passed")

        if self.training:
            assert targets is not None
            for target in targets:         # 进一步判断传入的target的boxes参数是否符合规定
                boxes = target["boxes"]
                if isinstance(boxes, torch.Tensor):
                    if len(boxes.shape) != 2 or boxes.shape[-1] != 4:
                        raise ValueError("Expected target boxes to be a tensor"
                                         "of shape [N, 4], got {:}.".format(
                                             boxes.shape))
                else:
                    raise ValueError("Expected target boxes to be of type "
                                     "Tensor, got {:}.".format(type(boxes)))
        # torch.jit.annotate是一个传递函数，返回值就是后面的这个列表，用来保存原始的图像大小
        original_image_sizes = torch.jit.annotate(List[Tuple[int, int]], [])
        for img in images:
            val = img.shape[-2:]
            assert len(val) == 2  # 防止输入的是个一维向量
            original_image_sizes.append((val[0], val[1]))
        # original_image_sizes = [img.shape[-2:] for img in images]

        # 对图像进行预处理, 此处返回的images是image_list类型, 此时images的尺寸是一样的
        images, targets = self.transform(images, targets)
        # print(images.tensors.shape)
        features = self.backbone(images.tensors)  # 将图像输入backbone得到特征图
        # 若只在一层特征层上预测，将feature放入有序字典中，并编号为‘0’，如果不是tensor格式说明是结合的rpn进行的
        if isinstance(features, torch.Tensor):
            features = OrderedDict([('0', features)])  # 若在多层特征层上预测，传入的就是一个有序字典

        # 将特征层以及标注target信息传入rpn中
        # proposals: List[Tensor], Tensor_shape: [num_proposals, 4],
        # 每个proposals是绝对坐标，且为(x1, y1, x2, y2)格式,是经过nms已知处理的 {list:2}(2000,4)
        proposals, proposal_losses = self.rpn(images, features, targets)

        # 将rpn生成的数据以及标注target信息传入fast rcnn后半部分,目标边界框参数
        detections, detector_losses = self.roi_heads(
            features, proposals, images.image_sizes, targets)

        # 对网络的预测结果进行后处理（主要将bboxes还原到原图像尺度上和mask）
        detections = self.transform.postprocess(
            detections, images.image_sizes, original_image_sizes)

        losses = {}
        losses.update(detector_losses)
        losses.update(proposal_losses)

        if torch.jit.is_scripting():
            if not self._has_warned:
                warnings.warn(
                    "RCNN always returns a (Losses, Detections) tuple in scripting")
                self._has_warned = True
            return losses, detections
        else:
            return self.eager_outputs(losses, detections)

        # if self.training:
        #     return losses
        #
        # return detections


class TwoMLPHead(nn.Module):
    """
    Standard heads for FPN-based models

    Arguments:
        in_channels (int): number of input channels
        representation_size (int): size of the intermediate representation
    """

    def __init__(self, in_channels, representation_size):
        super(TwoMLPHead, self).__init__()
        # (256->1024), (1024->1024)
        self.fc6 = nn.Linear(in_channels, representation_size)
        self.fc7 = nn.Linear(representation_size, representation_size)

    def forward(self, x):  # 通过roi_Align之后的每个porposal对应的特征矩阵(1024,256,7,7) 1024是每个batch所对应的所有proposal
        x = x.flatten(start_dim=1)  # (1024,12544)

        x = F.relu(self.fc6(x))
        x = F.relu(self.fc7(x))  # (1024,1024)

        return x


class FastRCNNPredictor(nn.Module):
    """
    Standard classification + bounding box regression layers
    for Fast R-CNN.

    Arguments:
        in_channels (int): number of input channels
        num_classes (int): number of output classes (including background)
    """

    def __init__(self, in_channels, num_classes):
        super(FastRCNNPredictor, self).__init__()
        self.cls_score = nn.Linear(in_channels, num_classes)
        self.bbox_pred = nn.Linear(in_channels, num_classes * 4)

    def forward(self, x):
        if x.dim() == 4:
            assert list(x.shape[2:]) == [1, 1]
        x = x.flatten(start_dim=1)
        scores = self.cls_score(x)  # (1024,1024)
        bbox_deltas = self.bbox_pred(x)

        return scores, bbox_deltas


class FasterRCNN(FasterRCNNBase):
    """
    Implements Faster R-CNN.

    The input to the model is expected to be a list of tensors, each of shape [C, H, W], one for each
    image, and should be in 0-1 range. Different images can have different sizes.

    The behavior of the model changes depending if it is in training or evaluation mode.

    During training, the model expects both the input tensors, as well as a targets (list of dictionary),
    containing:
        - boxes (FloatTensor[N, 4]): the ground-truth boxes in [x1, y1, x2, y2] format, with values
          between 0 and H and 0 and W
        - labels (Int64Tensor[N]): the class label for each ground-truth box

    The model returns a Dict[Tensor] during training, containing the classification and regression
    losses for both the RPN and the R-CNN.

    During inference, the model requires only the input tensors, and returns the post-processed
    predictions as a List[Dict[Tensor]], one for each input image. The fields of the Dict are as
    follows:
        - boxes (FloatTensor[N, 4]): the predicted boxes in [x1, y1, x2, y2] format, with values between
          0 and H and 0 and W
        - labels (Int64Tensor[N]): the predicted labels for each image
        - scores (Tensor[N]): the scores or each prediction

    Arguments:
        backbone (nn.Module): the network used to compute the features for the model.
            It should contain a out_channels attribute, which indicates the number of output
            channels that each feature map has (and it should be the same for all feature maps).
            The backbone should return a single Tensor or and OrderedDict[Tensor].
        num_classes (int): number of output classes of the model (including the background).
            If box_predictor is specified, num_classes should be None.
        min_size (int): minimum size of the image to be rescaled before feeding it to the backbone
        max_size (int): maximum size of the image to be rescaled before feeding it to the backbone
        image_mean (Tuple[float, float, float]): mean values used for input normalization.
            They are generally the mean values of the dataset on which the backbone has been trained
            on
        image_std (Tuple[float, float, float]): std values used for input normalization.
            They are generally the std values of the dataset on which the backbone has been trained on
        rpn_anchor_generator (AnchorGenerator): module that generates the anchors for a set of feature
            maps.
        rpn_head (nn.Module): module that computes the objectness and regression deltas from the RPN
        rpn_pre_nms_top_n_train (int): number of proposals to keep before applying NMS during training
        rpn_pre_nms_top_n_test (int): number of proposals to keep before applying NMS during testing
        rpn_post_nms_top_n_train (int): number of proposals to keep after applying NMS during training
        rpn_post_nms_top_n_test (int): number of proposals to keep after applying NMS during testing
        rpn_nms_thresh (float): NMS threshold used for postprocessing the RPN proposals
        rpn_fg_iou_thresh (float): minimum IoU between the anchor and the GT box so that they can be
            considered as positive during training of the RPN.
        rpn_bg_iou_thresh (float): maximum IoU between the anchor and the GT box so that they can be
            considered as negative during training of the RPN.
        rpn_batch_size_per_image (int): number of anchors that are sampled during training of the RPN
            for computing the loss
        rpn_positive_fraction (float): proportion of positive anchors in a mini-batch during training
            of the RPN
        rpn_score_thresh (float): during inference, only return proposals with a classification score
            greater than rpn_score_thresh
        box_roi_pool (MultiScaleRoIAlign): the module which crops and resizes the feature maps in
            the locations indicated by the bounding boxes
        box_head (nn.Module): module that takes the cropped feature maps as input
        box_predictor (nn.Module): module that takes the output of box_head and returns the
            classification logits and box regression deltas.
        box_score_thresh (float): during inference, only return proposals with a classification score
            greater than box_score_thresh
        box_nms_thresh (float): NMS threshold for the prediction head. Used during inference
        box_detections_per_img (int): maximum number of detections per image, for all classes.
        box_fg_iou_thresh (float): minimum IoU between the proposals and the GT box so that they can be
            considered as positive during training of the classification head
        box_bg_iou_thresh (float): maximum IoU between the proposals and the GT box so that they can be
            considered as negative during training of the classification head
        box_batch_size_per_image (int): number of proposals that are sampled during training of the
            classification head
        box_positive_fraction (float): proportion of positive proposals in a mini-batch during training
            of the classification head
        bbox_reg_weights (Tuple[float, float, float, float]): weights for the encoding/decoding of the
            bounding boxes

    """

    def __init__(self, backbone, num_classes=None,  # 加背景
                 # transform parameter
                 min_size=800, max_size=1333,      # 预处理resize时限制的最小尺寸与最大尺寸
                 image_mean=None, image_std=None,  # 预处理normalize时使用的均值和方差
                 # RPN parameters
                 rpn_anchor_generator=None, rpn_head=None,
                 # rpn中在nms处理前保留的proposal数(根据score) 这个前后相等是针对带fpn的网络,不同层都生成2000个anchor最后总的仍取2000
                 rpn_pre_nms_top_n_train=2000, rpn_pre_nms_top_n_test=1000,
                 rpn_post_nms_top_n_train=2000, rpn_post_nms_top_n_test=1000,  # rpn中在nms处理后保留的proposal数
                 rpn_nms_thresh=0.7,  # rpn中进行nms处理时使用的iou阈值
                 rpn_fg_iou_thresh=0.7, rpn_bg_iou_thresh=0.3,  # rpn计算损失时，采集正负样本设置的阈值
                 # rpn计算损失时采样的样本数，以及正样本占总样本的比例
                 rpn_batch_size_per_image=256, rpn_positive_fraction=0.5,
                 rpn_score_thresh=0.0,
                 # Box parameters
                 box_roi_pool=None, box_head=None, box_predictor=None,
                 # 移除低目标概率      fast rcnn中进行nms处理的阈值   对预测结果根据score排序取前100个目标
                 box_score_thresh=0.05, box_nms_thresh=0.5, box_detections_per_img=100,
                 box_fg_iou_thresh=0.5, box_bg_iou_thresh=0.5,   # fast rcnn计算误差时，采集正负样本设置的阈值
                 # fast rcnn计算误差时采样的样本数，以及正样本占所有样本的比例
                 box_batch_size_per_image=512, box_positive_fraction=0.25,
                 bbox_reg_weights=None):
        if not hasattr(backbone, "out_channels"):
            raise ValueError(
                "backbone should contain an attribute out_channels"
                "specifying the number of output channels  (assumed to be the"
                "same for all the levels"
            )

        # assert isinstance(rpn_anchor_generator, (AnchorsGenerator, type(None)))
        assert isinstance(box_roi_pool, (MultiScaleRoIAlign, type(None)))

        if num_classes is not None:
            if box_predictor is not None:
                raise ValueError("num_classes should be None when box_predictor "
                                 "is specified")
        else:
            if box_predictor is None:
                raise ValueError("num_classes should not be None when box_predictor "
                                 "is not specified")

        # 预测特征层的channels
        out_channels = backbone.out_channels

        # 若anchor生成器为空，则自动生成针对resnet50_fpn的anchor生成器, 下面是在每一个预测特征层上进行的预测
        if rpn_anchor_generator is None:
            anchor_sizes = ((32,), (64,), (128,), (256,), (512,))
            aspect_ratios = ((0.5, 1.0, 2.0),) * len(anchor_sizes)
            rpn_anchor_generator = AnchorsGenerator(
                anchor_sizes, aspect_ratios
            )

        # 生成RPN通过滑动窗口预测网络部分
        if rpn_head is None:
            rpn_head = RPNHead(
                out_channels, rpn_anchor_generator.num_anchors_per_location()[
                    0]
            )

        # 默认rpn_pre_nms_top_n_train = 2000, rpn_pre_nms_top_n_test = 1000,
        # 默认rpn_post_nms_top_n_train = 2000, rpn_post_nms_top_n_test = 1000,
        rpn_pre_nms_top_n = dict(
            training=rpn_pre_nms_top_n_train, testing=rpn_pre_nms_top_n_test)
        rpn_post_nms_top_n = dict(
            training=rpn_post_nms_top_n_train, testing=rpn_post_nms_top_n_test)

        # 定义整个RPN框架
        rpn = RegionProposalNetwork(
            rpn_anchor_generator, rpn_head,
            rpn_fg_iou_thresh, rpn_bg_iou_thresh,
            rpn_batch_size_per_image, rpn_positive_fraction,
            rpn_pre_nms_top_n, rpn_post_nms_top_n, rpn_nms_thresh,
            score_thresh=rpn_score_thresh)

        #  Multi-scale RoIAlign pooling
        if box_roi_pool is None:
            # roi align
            box_roi_pool = MultiScaleRoIAlign(
                featmap_names=['0', '1', '2', '3'],  # 在哪些特征层进行roi pooling
                output_size=[7, 7],
                sampling_ratio=2)

        # fast RCNN中roi pooling后的展平处理两个全连接层部分
        if box_head is None:
            resolution = box_roi_pool.output_size[0]  # 默认等于7
            representation_size = 1024  # FC1,FC2结点个数
            box_head = TwoMLPHead(
                out_channels * resolution ** 2,
                representation_size
            )

        # 在box_head的输出上预测部分
        if box_predictor is None:
            representation_size = 1024
            box_predictor = FastRCNNPredictor(
                representation_size,
                num_classes)

        # 将roi pooling, box_head以及box_predictor结合在一起
        roi_heads = RoIHeads(
            # roi_align   two MLP head  FastRCNNPredictor
            box_roi_pool, box_head, box_predictor,
            box_fg_iou_thresh, box_bg_iou_thresh,  # 0.5  0.5
            box_batch_size_per_image, box_positive_fraction,  # 512  0.25
            bbox_reg_weights,
            box_score_thresh, box_nms_thresh, box_detections_per_img)  # 0.05  0.5  100

        if image_mean is None:
            image_mean = [0.485, 0.456, 0.406]
        if image_std is None:
            image_std = [0.229, 0.224, 0.225]

        # 对数据进行标准化，缩放，打包成batch等处理部分
        transform = GeneralizedRCNNTransform(
            min_size, max_size, image_mean, image_std)

        super(FasterRCNN, self).__init__(backbone, rpn, roi_heads, transform)
