# Supplementary material for: The application of deep learning in early enamel demineralization detection
Source: PeerJ. 2025 Jan 2;13:e18593. doi: 10.7717/peerj.18593 (PMC11700490; doi:10.7717/peerj.18593)
Supplement: Supplemental Information 5 [file peerj-13-18593-s005.zip › network_files/roi_head.py]

from typing import Optional, List, Dict, Tuple

import torch
from torch import Tensor
import torch.nn.functional as F
from torchvision.ops import roi_align

from . import det_utils
from . import boxes as box_ops


def fastrcnn_loss(class_logits, box_regression, labels, regression_targets):
    # type: (Tensor, Tensor, List[Tensor], List[Tensor]) -> Tuple[Tensor, Tensor]
    """
    Computes the loss for Faster R-CNN.

    Arguments:
        class_logits : 预测类别概率信息，shape=[num_anchors, num_classes]
        box_regression : 预测边目标界框回归信息
        labels : 真实类别信息
        regression_targets : 真实目标边界框信息

    Returns:
        classification_loss (Tensor)
        box_loss (Tensor)
    """

    labels = torch.cat(labels, dim=0)
    regression_targets = torch.cat(regression_targets, dim=0)

    # 计算类别损失信息 正样本的标签就是对应的gt_box的标签, 负样本的标签就是0
    classification_loss = F.cross_entropy(class_logits, labels)

    # get indices that correspond to the regression targets for
    # the corresponding ground truth labels, to be used with
    # advanced indexing
    # 返回标签类别大于0的索引
    # sampled_pos_inds_subset = torch.nonzero(torch.gt(labels, 0)).squeeze(1) 获取正样本
    sampled_pos_inds_subset = torch.where(torch.gt(labels, 0))[0]

    # 返回标签类别大于0位置的类别信息
    labels_pos = labels[sampled_pos_inds_subset]

    # shape=[num_proposal, num_classes]
    N, num_classes = class_logits.shape
    box_regression = box_regression.reshape(N, -1, 4) # (1024,3,4)

    # 计算边界框损失信息
    box_loss = det_utils.smooth_l1_loss(
        # 获取指定索引proposal的指定类别box信息 对采样的正样本取对应的proposal
        box_regression[sampled_pos_inds_subset, labels_pos],
        regression_targets[sampled_pos_inds_subset],
        beta=1 / 9,
        size_average=False,
    ) / labels.numel()

    return classification_loss, box_loss


def maskrcnn_inference(x, labels):
    # type: (Tensor, List[Tensor]) -> List[Tensor]
    """
    From the results of the CNN, post process the masks
    by taking the mask corresponding to the class with max
    probability (which are of fixed size and directly output
    by the CNN) and return the masks in the mask field of the BoxList.

    Args:
        x (Tensor): the mask logits
        labels (list[BoxList]): bounding boxes that are used as
            reference, one for ech image

    Returns:
        results (list[BoxList]): one BoxList for each image, containing
            the extra field mask
    """
    # 将预测值通过sigmoid激活全部缩放到0~1之间
    mask_prob = x.sigmoid()

    # select masks corresponding to the predicted classes
    num_masks = x.shape[0]
    # 先记录每张图片中boxes/masks的个数
    boxes_per_image = [label.shape[0] for label in labels]
    # 在将所有图片中的masks信息拼接在一起(拼接后统一处理能够提升并行度)
    labels = torch.cat(labels)
    index = torch.arange(num_masks, device=labels.device)
    # 提取每个masks中对应预测最终类别的mask
    mask_prob = mask_prob[index, labels][:, None]
    # 最后再按照每张图片中的masks个数分离开
    mask_prob = mask_prob.split(boxes_per_image, dim=0)

    return mask_prob


def project_masks_on_boxes(gt_masks, boxes, matched_idxs, M):
    # type: (Tensor, Tensor, Tensor, int) -> Tensor
    """
    Given segmentation masks and the bounding boxes corresponding
    to the location of the masks in the image, this function
    crops and resizes the masks in the position defined by the
    boxes. This prepares the masks for them to be fed to the
    loss computation as the targets.
    """
    matched_idxs = matched_idxs.to(boxes)
    rois = torch.cat([matched_idxs[:, None], boxes], dim=1)
    gt_masks = gt_masks[:, None].to(rois)
    return roi_align(gt_masks, rois, (M, M), 1.0)[:, 0]


def maskrcnn_loss(mask_logits, proposals, gt_masks, gt_labels, mask_matched_idxs):
    # type: (Tensor, List[Tensor], List[Tensor], List[Tensor], List[Tensor]) -> Tensor
    """

    Args:
        mask_logits:
        proposals:
        gt_masks:
        gt_labels:
        mask_matched_idxs:

    Returns:
        mask_loss (Tensor): scalar tensor containing the loss
    """

    # 28(FCN分支输出mask的大小)
    discretization_size = mask_logits.shape[-1] # 28
    # 获取每个Proposal(全部为正样本)对应的gt类别
    labels = [gt_label[idxs] for gt_label, idxs in zip(gt_labels, mask_matched_idxs)]
    # 根据Proposal信息在gt_masks上裁剪对应区域做为计算loss时的真正gt_mask
    mask_targets = [
        project_masks_on_boxes(m, p, i, discretization_size) for m, p, i in zip(gt_masks, proposals, mask_matched_idxs)
    ]

    # 将一个batch中所有的Proposal对应信息拼接在一起(统一处理提高并行度)
    labels = torch.cat(labels, dim=0)
    mask_targets = torch.cat(mask_targets, dim=0)

    # torch.mean (in binary_cross_entropy_with_logits) doesn't
    # accept empty tensors, so handle it separately
    if mask_targets.numel() == 0:
        return mask_logits.sum() * 0

    # 计算预测mask与真实gt_mask之间的BCELoss
    mask_loss = F.binary_cross_entropy_with_logits(
        mask_logits[torch.arange(labels.shape[0], device=labels.device), labels], mask_targets
    )
    return mask_loss


class RoIHeads(torch.nn.Module):
    __annotations__ = {
        'box_coder': det_utils.BoxCoder,
        'proposal_matcher': det_utils.Matcher,
        'fg_bg_sampler': det_utils.BalancedPositiveNegativeSampler,
    }

    def __init__(self,
                 box_roi_pool,   # Multi-scale RoIAlign pooling
                 box_head,       # TwoMLPHead
                 box_predictor,  # FastRCNNPredictor
                 # Faster R-CNN training
                 fg_iou_thresh, bg_iou_thresh,  # default: 0.5, 0.5
                 batch_size_per_image, positive_fraction,  # default: 512, 0.25
                 bbox_reg_weights,  # None
                 # Faster R-CNN inference
                 score_thresh,        # default: 0.05
                 nms_thresh,          # default: 0.5
                 detection_per_img,   # default: 100
                 # Mask
                 mask_roi_pool=None,
                 mask_head=None,
                 mask_predictor=None,
                 ):
        super(RoIHeads, self).__init__()

        self.box_similarity = box_ops.box_iou
        # assign ground-truth boxes for each proposal, proposal划分正负样本, allow_low_quality_matches=False启用iou小于阈值但为该类最大也化为正样本
        self.proposal_matcher = det_utils.Matcher(
            fg_iou_thresh,  # default: 0.5
            bg_iou_thresh,  # default: 0.5
            allow_low_quality_matches=False)

        self.fg_bg_sampler = det_utils.BalancedPositiveNegativeSampler(
            batch_size_per_image,  # default: 512
            positive_fraction)     # default: 0.25

        if bbox_reg_weights is None:
            bbox_reg_weights = (10., 10., 5., 5.)
        self.box_coder = det_utils.BoxCoder(bbox_reg_weights)

        self.box_roi_pool = box_roi_pool    # Multi-scale RoIAlign pooling
        self.box_head = box_head            # TwoMLPHead
        self.box_predictor = box_predictor  # FastRCNNPredictor

        self.score_thresh = score_thresh  # default: 0.05
        self.nms_thresh = nms_thresh      # default: 0.5
        self.detection_per_img = detection_per_img  # default: 100

        self.mask_roi_pool = mask_roi_pool
        self.mask_head = mask_head
        self.mask_predictor = mask_predictor

    def has_mask(self):
        if self.mask_roi_pool is None:
            return False
        if self.mask_head is None:
            return False
        if self.mask_predictor is None:
            return False
        return True

    def assign_targets_to_proposals(self, proposals, gt_boxes, gt_labels):
        # type: (List[Tensor], List[Tensor], List[Tensor]) -> Tuple[List[Tensor], List[Tensor]]
        """
        为每个proposal匹配对应的gt_box，并划分到正负样本中
        Args:
            proposals:
            gt_boxes:
            gt_labels:

        Returns:

        """
        matched_idxs = []
        labels = []
        # 遍历每张图像的proposals, gt_boxes, gt_labels信息
        for proposals_in_image, gt_boxes_in_image, gt_labels_in_image in zip(proposals, gt_boxes, gt_labels):
            if gt_boxes_in_image.numel() == 0:  # 该张图像中没有gt框，为背景
                # background image
                device = proposals_in_image.device
                clamped_matched_idxs_in_image = torch.zeros(
                    (proposals_in_image.shape[0],), dtype=torch.int64, device=device
                )
                labels_in_image = torch.zeros(
                    (proposals_in_image.shape[0],), dtype=torch.int64, device=device
                )
            else:
                # set to self.box_similarity when https://github.com/pytorch/pytorch/issues/27495 lands
                # 计算proposal与每个gt_box的iou重合度
                match_quality_matrix = box_ops.box_iou(gt_boxes_in_image, proposals_in_image)

                # 计算proposal与每个gt_box匹配的iou最大值，并记录索引，
                # iou < low_threshold索引值为 -1， low_threshold <= iou < high_threshold索引值为 -2
                matched_idxs_in_image = self.proposal_matcher(match_quality_matrix)

                # 限制最小值，防止匹配标签时出现越界的情况
                # 注意-1, -2对应的gt索引会调整到0,获取的标签类别为第0个gt的类别（实际上并不是）,后续会进一步处理
                clamped_matched_idxs_in_image = matched_idxs_in_image.clamp(min=0)
                # 获取proposal匹配到的gt对应标签
                labels_in_image = gt_labels_in_image[clamped_matched_idxs_in_image]
                labels_in_image = labels_in_image.to(dtype=torch.int64)

                # label background (below the low threshold)
                # 将gt索引为-1的类别设置为0，即背景，负样本
                bg_inds = matched_idxs_in_image == self.proposal_matcher.BELOW_LOW_THRESHOLD  # -1
                labels_in_image[bg_inds] = 0

                # label ignore proposals (between low and high threshold)
                # 将gt索引为-2的类别设置为-1, 即废弃样本
                ignore_inds = matched_idxs_in_image == self.proposal_matcher.BETWEEN_THRESHOLDS  # -2
                labels_in_image[ignore_inds] = -1  # -1 is ignored by sampler

            matched_idxs.append(clamped_matched_idxs_in_image)
            labels.append(labels_in_image)
        return matched_idxs, labels

    def subsample(self, labels):
        # type: (List[Tensor]) -> List[Tensor]
        # BalancedPositiveNegativeSampler
        sampled_pos_inds, sampled_neg_inds = self.fg_bg_sampler(labels)
        sampled_inds = []
        # 遍历每张图片的正负样本索引
        for img_idx, (pos_inds_img, neg_inds_img) in enumerate(zip(sampled_pos_inds, sampled_neg_inds)):
            # 记录所有采集样本索引（包括正样本和负样本）, 所有采样的索引
            # img_sampled_inds = torch.nonzero(pos_inds_img | neg_inds_img).squeeze(1)
            img_sampled_inds = torch.where(pos_inds_img | neg_inds_img)[0]
            sampled_inds.append(img_sampled_inds)
        return sampled_inds

    def add_gt_proposals(self, proposals, gt_boxes):
        # type: (List[Tensor], List[Tensor]) -> List[Tensor]
        """
        将gt_boxes拼接到proposal后面
        Args:
            proposals: 一个batch中每张图像rpn预测的boxes
            gt_boxes:  一个batch中每张图像对应的真实目标边界框

        Returns:

        """
        proposals = [
            torch.cat((proposal, gt_box))
            for proposal, gt_box in zip(proposals, gt_boxes)
        ]
        return proposals

    def check_targets(self, targets):
        # type: (Optional[List[Dict[str, Tensor]]]) -> None
        assert targets is not None
        assert all(["boxes" in t for t in targets])
        assert all(["labels" in t for t in targets])

    def select_training_samples(self,
                                proposals,  # type: List[Tensor]
                                targets     # type: Optional[List[Dict[str, Tensor]]]
                                ):
        # type: (...) -> Tuple[List[Tensor], List[Tensor], List[Tensor], List[Tensor]]
        """
        划分正负样本，统计对应gt的标签以及边界框回归信息
        list元素个数为batch_size
        Args:
            proposals: rpn预测的boxes
            targets:

        Returns:

        """

        # 检查target数据是否为空
        self.check_targets(targets)
        if targets is None:
            raise ValueError("target should not be None.")

        dtype = proposals[0].dtype
        device = proposals[0].device

        # 获取标注好的boxes以及labels信息
        gt_boxes = [t["boxes"].to(dtype) for t in targets] #(24,4)
        gt_labels = [t["labels"] for t in targets] #(24,4)

        # append ground-truth bboxes to proposal
        # 将gt_boxes拼接到proposal后面, 因为此时正样本的数量很少, 所以将gt_box也添加到proposal当中
        proposals = self.add_gt_proposals(proposals, gt_boxes) #(2024,4)

        # get matching gt indices for each proposal
        # 为每个proposal匹配对应的gt_box，并划分到正负样本中
        matched_idxs, labels = self.assign_targets_to_proposals(proposals, gt_boxes, gt_labels)
        # sample a fixed proportion of positive-negative proposals
        # 按给定数量和比例采样正负样本
        sampled_inds = self.subsample(labels)
        matched_gt_boxes = []
        num_images = len(proposals)

        # 遍历每张图像
        for img_id in range(num_images):
            # 获取每张图像的正负样本索引
            img_sampled_inds = sampled_inds[img_id]
            # 获取对应正负样本的proposals信息
            proposals[img_id] = proposals[img_id][img_sampled_inds]
            # 获取对应正负样本的真实类别信息
            labels[img_id] = labels[img_id][img_sampled_inds]
            # 获取对应正负样本的gt索引信息
            matched_idxs[img_id] = matched_idxs[img_id][img_sampled_inds]

            gt_boxes_in_image = gt_boxes[img_id]
            if gt_boxes_in_image.numel() == 0:
                gt_boxes_in_image = torch.zeros((1, 4), dtype=dtype, device=device)
            # 获取对应正负样本的gt box信息
            matched_gt_boxes.append(gt_boxes_in_image[matched_idxs[img_id]])

        # 根据gt和proposal计算边框回归参数（针对gt的）
        regression_targets = self.box_coder.encode(matched_gt_boxes, proposals)
        return proposals, matched_idxs, labels, regression_targets

    def postprocess_detections(self,
                               class_logits,    # type: Tensor
                               box_regression,  # type: Tensor
                               proposals,       # type: List[Tensor]
                               image_shapes     # type: List[Tuple[int, int]]
                               ):
        # type: (...) -> Tuple[List[Tensor], List[Tensor], List[Tensor]]
        """
        对网络的预测数据进行后处理，包括
        （1）根据proposal以及预测的回归参数计算出最终bbox坐标
        （2）对预测类别结果进行softmax处理
        （3）裁剪预测的boxes信息，将越界的坐标调整到图片边界上
        （4）移除所有背景信息
        （5）移除低概率目标
        （6）移除小尺寸目标
        （7）执行nms处理，并按scores进行排序
        （8）根据scores排序返回前topk个目标
        Args:
            class_logits: 网络预测类别概率信息
            box_regression: 网络预测的边界框回归参数
            proposals: rpn输出的proposal
            image_shapes: 打包成batch前每张图像的宽高

        Returns:

        """
        device = class_logits.device
        # 预测目标类别数
        num_classes = class_logits.shape[-1]

        # 获取每张图像的预测bbox数量
        boxes_per_image = [boxes_in_image.shape[0] for boxes_in_image in proposals]
        # 根据proposal以及预测的回归参数计算出最终bbox坐标
        pred_boxes = self.box_coder.decode(box_regression, proposals)

        # 对预测类别结果进行softmax处理
        pred_scores = F.softmax(class_logits, -1)

        # split boxes and scores per image
        # 根据每张图像的预测bbox数量分割结果
        pred_boxes_list = pred_boxes.split(boxes_per_image, 0)
        pred_scores_list = pred_scores.split(boxes_per_image, 0)

        all_boxes = []
        all_scores = []
        all_labels = []
        # 遍历每张图像预测信息
        for boxes, scores, image_shape in zip(pred_boxes_list, pred_scores_list, image_shapes):
            # 裁剪预测的boxes信息，将越界的坐标调整到图片边界上
            boxes = box_ops.clip_boxes_to_image(boxes, image_shape)

            # create labels for each prediction
            labels = torch.arange(num_classes, device=device)
            labels = labels.view(1, -1).expand_as(scores)

            # remove prediction with the background label
            # 移除索引为0的所有信息（0代表背景）
            boxes = boxes[:, 1:]
            scores = scores[:, 1:]
            labels = labels[:, 1:]

            # batch everything, by making every class prediction be a separate instance
            boxes = boxes.reshape(-1, 4)
            scores = scores.reshape(-1)
            labels = labels.reshape(-1)

            # remove low scoring boxes
            # 移除低概率目标，self.scores_thresh=0.05
            # gt: Computes input > other element-wise.
            # inds = torch.nonzero(torch.gt(scores, self.score_thresh)).squeeze(1)
            inds = torch.where(torch.gt(scores, self.score_thresh))[0]
            boxes, scores, labels = boxes[inds], scores[inds], labels[inds]

            # remove empty boxes
            # 移除小目标
            keep = box_ops.remove_small_boxes(boxes, min_size=1.)
            boxes, scores, labels = boxes[keep], scores[keep], labels[keep]

            # non-maximun suppression, independently done per class
            # 执行nms处理，执行后的结果会按照scores从大到小进行排序返回
            keep = box_ops.batched_nms(boxes, scores, labels, self.nms_thresh)

            # keep only topk scoring predictions
            # 获取scores排在前topk个预测目标
            keep = keep[:self.detection_per_img]
            boxes, scores, labels = boxes[keep], scores[keep], labels[keep]

            all_boxes.append(boxes)
            all_scores.append(scores)
            all_labels.append(labels)

        return all_boxes, all_scores, all_labels

    def forward(self,
                features,       # type: Dict[str, Tensor]
                proposals,      # type: List[Tensor]
                image_shapes,   # type: List[Tuple[int, int]]
                targets=None    # type: Optional[List[Dict[str, Tensor]]]
                ):
        # type: (...) -> Tuple[List[Dict[str, Tensor]], Dict[str, Tensor]]
        """
        Arguments:
            features (List[Tensor])
            proposals (List[Tensor[N, 4]])
            image_shapes (List[Tuple[H, W]]) reshape之后的高宽
            targets (List[Dict])
        """

        # 检查targets的数据类型是否正确
        if targets is not None:
            for t in targets:
                floating_point_types = (torch.float, torch.double, torch.half)
                assert t["boxes"].dtype in floating_point_types, "target boxes must of float type"
                assert t["labels"].dtype == torch.int64, "target labels must of int64 type"

        if self.training:
            # 划分正负样本，统计对应gt的标签以及边界框回归信息 rpn会生成2000个proposal在训练过程中每张图片仅需采样512个
            # proposals是划分正负样本, matched_idxs是匹配到的gt_box的索引, labels是真实类别信息, regression_targets是真实的回归参数
            proposals, matched_idxs, labels, regression_targets = self.select_training_samples(proposals, targets)
        else:
            labels = None
            regression_targets = None
            matched_idxs = None

        # 将采集样本通过Multi-scale RoIAlign pooling层
        # box_features_shape: [num_proposals, channel, height, width] # [1024,256,7,7]
        box_features = self.box_roi_pool(features, proposals, image_shapes)

        # 通过roi_pooling后的两层全连接层
        # box_features_shape: [num_proposals, representation_size]
        box_features = self.box_head(box_features) #(1024,1024)

        # 接着分别预测目标类别和边界框回归参数
        class_logits, box_regression = self.box_predictor(box_features)# (1024,3) (1024,12)

        result: List[Dict[str, torch.Tensor]] = []
        losses = {}
        if self.training:
            assert labels is not None and regression_targets is not None
            loss_classifier, loss_box_reg = fastrcnn_loss(
                class_logits, box_regression, labels, regression_targets)
            losses = {
                "loss_classifier": loss_classifier,
                "loss_box_reg": loss_box_reg
            }
        else:
            boxes, scores, labels = self.postprocess_detections(class_logits, box_regression, proposals, image_shapes)
            num_images = len(boxes)
            for i in range(num_images):
                result.append(
                    {
                        "boxes": boxes[i],
                        "labels": labels[i],
                        "scores": scores[i],
                    }
                )

        if self.has_mask():
            # 训练模式的时候result就是一个空列表, 预测模式是boxes, labels, scores
            mask_proposals = [p["boxes"] for p in result]  # 将最终预测的Boxes信息取出
            if self.training:
                # matched_idxs为每个proposal在正负样本匹配过程中得到的gt索引(背景的gt索引也默认设置成了0)
                if matched_idxs is None:
                    raise ValueError("if in training, matched_idxs should not be None")

                # during training, only focus on positive boxes
                num_images = len(proposals)
                mask_proposals = []
                pos_matched_idxs = [] # proposal对应gt的索引
                for img_id in range(num_images):
                    pos = torch.where(labels[img_id] > 0)[0]  # 寻找对应gt类别大于0，即正样本
                    mask_proposals.append(proposals[img_id][pos])
                    pos_matched_idxs.append(matched_idxs[img_id][pos])
            else:
                pos_matched_idxs = None

            # 在这里选择在0,1,2,3特征层上进行池化, 符合论文中所说的
            mask_features = self.mask_roi_pool(features, mask_proposals, image_shapes)
            mask_features = self.mask_head(mask_features)
            mask_logits = self.mask_predictor(mask_features)

            loss_mask = {}
            if self.training:
                if targets is None or pos_matched_idxs is None or mask_logits is None:
                    raise ValueError("targets, pos_matched_idxs, mask_logits cannot be None when training")

                gt_masks = [t["masks"] for t in targets]
                gt_labels = [t["labels"] for t in targets]
                rcnn_loss_mask = maskrcnn_loss(mask_logits, mask_proposals, gt_masks, gt_labels, pos_matched_idxs)
                loss_mask = {"loss_mask": rcnn_loss_mask}
            else:
                labels = [r["labels"] for r in result]
                mask_probs = maskrcnn_inference(mask_logits, labels)
                for mask_prob, r in zip(mask_probs, result):
                    r["masks"] = mask_prob

            losses.update(loss_mask)

        return result, losses
