# Supplementary material for: The application of deep learning in early enamel demineralization detection
Source: PeerJ. 2025 Jan 2;13:e18593. doi: 10.7717/peerj.18593 (PMC11700490; doi:10.7717/peerj.18593)
Supplement: Supplemental Information 5 [file peerj-13-18593-s005.zip › requirements.txt]

lxml==5.2.1
matplotlib==3.5.0
numpy==1.24.4
opencv_python==4.9.0.80
Pillow==8.4.0
Pillow==10.3.0
pycocotools==2.0.7
torch==1.10.0+cu113
torchsummary==1.5.1
torchvision==0.11.1+cu113
tqdm==4.61.2
