# Supplementary material for: The application of deep learning in early enamel demineralization detection
Source: PeerJ. 2025 Jan 2;13:e18593. doi: 10.7717/peerj.18593 (PMC11700490; doi:10.7717/peerj.18593)
Supplement: Supplemental Information 5 [file peerj-13-18593-s005.zip › train_utils/__init__.py]

from .group_by_aspect_ratio import GroupedBatchSampler, create_aspect_ratio_groups
from .distributed_utils import init_distributed_mode, save_on_master, mkdir
from .coco_eval import EvalCOCOMetric
from .coco_utils import coco_remove_images_without_annotations, convert_coco_poly_mask, convert_to_coco_api
